# Supplementary material for: Evaluating the Reliability and Accuracy of an AI-Powered Search Engine in Providing Responses on Dietary Supplements: Quantitative and Qualitative Evaluation
Source: JMIR AI. 2025 Oct 29;4:e78436. doi: 10.2196/78436 (PMC12571200; doi:10.2196/78436)
Supplement: Multimedia Appendix 4 [file ai-v4-e78436-s004.xlsx]

## Sheet: Sheet2
Category 1	Category 2	Cancer			Diabetes			Obesity			Constipation			Joint pain			Hypertension			All diseases			Total
		NewBing Creative	NewBing Balanced	NewBing Precise	NewBing Creative	NewBing Balanced	NewBing Precise	NewBing Creative	NewBing Balanced	NewBing Precise	NewBing Creative	NewBing Balanced	NewBing Precise	NewBing Creative	NewBing Balanced	NewBing Precise	NewBing Creative	NewBing Balanced	NewBing Precise	NewBing Creative	NewBing Balanced	NewBing Precise
Unverified websites	Bing search page	13 (6.9%)	20 (9.9%)	14 (8.1%)	13 (7.5%)	21 (10.9%)	17 (10.2%)	12 (6.8%)	22 (11.5%)	17 (10.2%)	15 (8.9%)	15 (8.6%)	13 (8.3%)	7 (4.8%)	16 (10.5%)	13 (6.5%)	3 (2.0%)	4 (2.6%)	1 (0.7%)	63 (6.3%)	98 (9.2%)	75 (7.4%)	236 (7.7%)
	Invalid link	1 (0.5%)	0 (0.0%)	1 (0.6%)	2 (1.1%)	2 (1.0%)	3 (1.8%)	1 (0.6%)	1 (0.5%)	1 (0.6%)	1 (0.6%)	0 (0.0%)	0 (0.0%)	0 (0.0%)	0 (0.0%)	2 (1.0%)	3 (2.0%)	3 (2.0%)	3 (2.0%)	8 (0.8%)	6 (0.6%)	10 (1.0%)	24 (0.8%)
	Unregulated medical knowledge websites (e.g., blogs, personal articles)	101 (53.4%)	118 (58.4%)	88 (51.2%)	98 (56.3%)	113 (58.9%)	95 (57.2%)	118 (67.0%)	135 (70.7%)	114 (68.7%)	110 (65.5%)	131 (75.3%)	106 (67.9%)	76 (52.4%)	96 (63.2%)	123 (61.2%)	92 (60.5%)	94 (61.8%)	85 (55.6%)	595 (59.3%)	687 (64.6%)	611 (60.3%)	1893 (61.4%)
	Introduction of food/pharmaceutical sales websites (excluding manufacturers)	4 (2.1%)	4 (2.0%)	3 (1.7%)	4 (2.3%)	4 (2.1%)	1 (0.6%)	6 (3.4%)	3 (1.6%)	5 (3.0%)	5 (3.0%)	1 (0.6%)	4 (2.6%)	5 (3.4%)	4 (2.6%)	3 (1.5%)	3 (2.0%)	4 (2.6%)	4 (2.6%)	27 (2.7%)	20 (1.9%)	20 (2.0%)	67 (2.2%)
	amazon	1 (0.5%)	1 (0.5%)	1 (0.6%)	1 (0.6%)	1 (0.5%)	0 (0.0%)	0 (0.0%)	0 (0.0%)	1 (0.6%)	1 (0.6%)	1 (0.6%)	1 (0.6%)	1 (0.7%)	0 (0.0%)	1 (0.5%)	0 (0.0%)	0 (0.0%)	0 (0.0%)	4 (0.4%)	3 (0.3%)	4 (0.4%)	11 (0.4%)
	Other social media platforms (Twitter, Facebook, YouTube, Zhihu)	1 (0.5%)	0 (0.0%)	1 (0.6%)	2 (1.1%)	2 (1.0%)	2 (1.2%)	0 (0.0%)	0 (0.0%)	0 (0.0%)	0 (0.0%)	0 (0.0%)	0 (0.0%)	0 (0.0%)	0 (0.0%)	1 (0.5%)	1 (0.7%)	0 (0.0%)	0 (0.0%)	4 (0.4%)	2 (0.2%)	4 (0.4%)	10 (0.3%)
Verified websites	Food and pharmaceutical manufacture websites	4 (2.1%)	5 (2.5%)	4 (2.3%)	10 (5.7%)	13 (6.8%)	8 (4.8%)	18 (10.2%)	13 (6.8%)	13 (7.8%)	15 (8.9%)	12 (6.9%)	16 (10.3%)	20 (13.8%)	11 (7.2%)	16 (8.0%)	18 (11.8%)	20 (13.2%)	25 (16.3%)	85 (8.5%)	74 (7.0%)	82 (8.1%)	241 (7.8%)
	Hospital and clinic websites	13 (6.9%)	16 (7.9%)	14 (8.1%)	5 (2.9%)	8 (4.2%)	8 (4.8%)	8 (4.5%)	6 (3.1%)	6 (3.6%)	5 (3.0%)	5 (2.9%)	6 (3.8%)	5 (3.4%)	4 (2.6%)	3 (1.5%)	1 (0.7%)	5 (3.3%)	5 (3.3%)	37 (3.7%)	44 (4.1%)	42 (4.1%)	123 (4.0%)
	Government websites (e.g., Ministry of Health, Labour and Welfare, local governments)	1 (0.5%)	4 (2.0%)	4 (2.3%)	4 (2.3%)	4 (2.1%)	3 (1.8%)	3 (1.7%)	1 (0.5%)	0 (0.0%)	3 (1.8%)	1 (0.6%)	3 (1.9%)	3 (2.1%)	0 (0.0%)	4 (2.0%)	1 (0.7%)	3 (2.0%)	4 (2.6%)	15 (1.5%)	13 (1.2%)	18 (1.8%)	46 (1.5%)
	Individual research introduction websites (e.g., Nature, PubMed, J-Global, RIKEN, university research highlights, lab websites)	25 (13.2%)	20 (9.9%)	22 (12.8%)	20 (11.5%)	13 (6.8%)	14 (8.4%)	6 (3.4%)	6 (3.1%)	8 (4.8%)	8 (4.8%)	2 (1.1%)	3 (1.9%)	18 (12.4%)	14 (9.2%)	20 (10.0%)	12 (7.9%)	5 (3.3%)	8 (5.2%)	89 (8.9%)	60 (5.6%)	75 (7.4%)	224 (7.3%)
	Pharmacists’ or medical associations websites	1 (0.5%)	1 (0.5%)	1 (0.6%)	1 (0.6%)	1 (0.5%)	4 (2.4%)	1 (0.6%)	0 (0.0%)	0 (0.0%)	0 (0.0%)	0 (0.0%)	0 (0.0%)	1 (0.7%)	0 (0.0%)	1 (0.5%)	1 (0.7%)	0 (0.0%)	0 (0.0%)	5 (0.5%)	2 (0.2%)	6 (0.6%)	13 (0.4%)
	Academic conference	1 (0.5%)	0 (0.0%)	0 (0.0%)	1 (0.6%)	1 (0.5%)	1 (0.6%)	0 (0.0%)	0 (0.0%)	0 (0.0%)	0 (0.0%)	0 (0.0%)	0 (0.0%)	0 (0.0%)	1 (0.7%)	1 (0.5%)	1 (0.7%)	0 (0.0%)	0 (0.0%)	3 (0.3%)	2 (0.2%)	2 (0.2%)	7 (0.2%)
	News	14 (7.4%)	8 (4.0%)	11 (6.4%)	8 (4.6%)	5 (2.6%)	4 (2.4%)	0 (0.0%)	1 (0.5%)	0 (0.0%)	1 (0.6%)	1 (0.6%)	0 (0.0%)	1 (0.7%)	0 (0.0%)	4 (2.0%)	15 (9.9%)	13 (8.6%)	13 (8.5%)	39 (3.9%)	28 (2.6%)	32 (3.2%)	99 (3.2%)
	Wikipedia	9 (4.8%)	5 (2.5%)	8 (4.7%)	5 (2.9%)	4 (2.1%)	6 (3.6%)	3 (1.7%)	3 (1.6%)	1 (0.6%)	4 (2.4%)	5 (2.9%)	4 (2.6%)	8 (5.5%)	6 (3.9%)	9 (4.5%)	1 (0.7%)	1 (0.7%)	5 (3.3%)	30 (3.0%)	24 (2.3%)	33 (3.3%)	87 (2.8%)
